# Supplementary material for: Positive correlation between transcriptomic stemness and PI3K/AKT/mTOR signaling scores in breast cancer, and a counterintuitive relationship with PIK3CA genotype
Source: PLoS Genet. 2021 Nov 11;17(11):e1009876. doi: 10.1371/journal.pgen.1009876 (PMC8584750; doi:10.1371/journal.pgen.1009876)
Supplement: S1 Table — (CSV) [file pgen.1009876.s003.csv]

gs_name	human_gene_symbol
MUELLER_PLURINET	AATF
MUELLER_PLURINET	ACTA1
MUELLER_PLURINET	AIMP2
MUELLER_PLURINET	ANAPC1
MUELLER_PLURINET	ANP32A
MUELLER_PLURINET	ANXA2
MUELLER_PLURINET	ANXA3
MUELLER_PLURINET	APEX1
MUELLER_PLURINET	APOE
MUELLER_PLURINET	ARID3B
MUELLER_PLURINET	ARL4A
MUELLER_PLURINET	ARMC6
MUELLER_PLURINET	ATIC
MUELLER_PLURINET	AURKA
MUELLER_PLURINET	AURKB
MUELLER_PLURINET	BAG6
MUELLER_PLURINET	BAK1
MUELLER_PLURINET	BCCIP
MUELLER_PLURINET	BCL2
MUELLER_PLURINET	BIK
MUELLER_PLURINET	BIRC5
MUELLER_PLURINET	BLM
MUELLER_PLURINET	BRIX1
MUELLER_PLURINET	BUB1B
MUELLER_PLURINET	BYSL
MUELLER_PLURINET	CASP6
MUELLER_PLURINET	CASP9
MUELLER_PLURINET	CCNA2
MUELLER_PLURINET	CCNB1
MUELLER_PLURINET	CCNB2
MUELLER_PLURINET	CCND1
MUELLER_PLURINET	CCNE1
MUELLER_PLURINET	CDA
MUELLER_PLURINET	CDC25C
MUELLER_PLURINET	CDC45
MUELLER_PLURINET	CDC7
MUELLER_PLURINET	CDK1
MUELLER_PLURINET	CDK7
MUELLER_PLURINET	CDT1
MUELLER_PLURINET	CEBPZ
MUELLER_PLURINET	CENPE
MUELLER_PLURINET	CHAF1A
MUELLER_PLURINET	CHEK1
MUELLER_PLURINET	CHEK2
MUELLER_PLURINET	CKS1B
MUELLER_PLURINET	CKS2
MUELLER_PLURINET	COIL
MUELLER_PLURINET	COPS3
MUELLER_PLURINET	COPS6
MUELLER_PLURINET	CTBP2
MUELLER_PLURINET	CXADR
MUELLER_PLURINET	DAXX
MUELLER_PLURINET	DAZAP1
MUELLER_PLURINET	DCTPP1
MUELLER_PLURINET	DDX11
MUELLER_PLURINET	DHCR24
MUELLER_PLURINET	DHFR
MUELLER_PLURINET	DIAPH1
MUELLER_PLURINET	DNMT3B
MUELLER_PLURINET	DPPA2
MUELLER_PLURINET	DSCC1
MUELLER_PLURINET	ELAC2
MUELLER_PLURINET	EPPK1
MUELLER_PLURINET	ERBB3
MUELLER_PLURINET	ERCC5
MUELLER_PLURINET	EWSR1
MUELLER_PLURINET	EXO1
MUELLER_PLURINET	EXOSC3
MUELLER_PLURINET	EXOSC7
MUELLER_PLURINET	EXOSC8
MUELLER_PLURINET	EXOSC9
MUELLER_PLURINET	FAM136A
MUELLER_PLURINET	FBL
MUELLER_PLURINET	FBP1
MUELLER_PLURINET	FEN1
MUELLER_PLURINET	FKBP3
MUELLER_PLURINET	FOXO4
MUELLER_PLURINET	FUBP1
MUELLER_PLURINET	FUS
MUELLER_PLURINET	GADD45A
MUELLER_PLURINET	GAR1
MUELLER_PLURINET	GDF9
MUELLER_PLURINET	GEMIN2
MUELLER_PLURINET	GEMIN6
MUELLER_PLURINET	GEMIN7
MUELLER_PLURINET	GMNN
MUELLER_PLURINET	GMPS
MUELLER_PLURINET	GNL3
MUELLER_PLURINET	GOT2
MUELLER_PLURINET	GPRIN2
MUELLER_PLURINET	GRB7
MUELLER_PLURINET	GTF2H2
MUELLER_PLURINET	H2BC4
MUELLER_PLURINET	HAUS1
MUELLER_PLURINET	HDAC1
MUELLER_PLURINET	HDAC2
MUELLER_PLURINET	HMGA1
MUELLER_PLURINET	HMGB1
MUELLER_PLURINET	HMMR
MUELLER_PLURINET	HNRNPAB
MUELLER_PLURINET	HNRNPK
MUELLER_PLURINET	HPRT1
MUELLER_PLURINET	HSP90AB1
MUELLER_PLURINET	HSPA14
MUELLER_PLURINET	HSPA2
MUELLER_PLURINET	HSPA8
MUELLER_PLURINET	HSPA9
MUELLER_PLURINET	HSPD1
MUELLER_PLURINET	HSPE1
MUELLER_PLURINET	HSPH1
MUELLER_PLURINET	ITGB3BP
MUELLER_PLURINET	KAT7
MUELLER_PLURINET	KIT
MUELLER_PLURINET	KPNA2
MUELLER_PLURINET	KPNB1
MUELLER_PLURINET	LCK
MUELLER_PLURINET	LRIF1
MUELLER_PLURINET	LSM1
MUELLER_PLURINET	LSM3
MUELLER_PLURINET	LSM4
MUELLER_PLURINET	LSM5
MUELLER_PLURINET	LSM6
MUELLER_PLURINET	LSM7
MUELLER_PLURINET	LUC7L3
MUELLER_PLURINET	MATK
MUELLER_PLURINET	MBD2
MUELLER_PLURINET	MCM10
MUELLER_PLURINET	MCM2
MUELLER_PLURINET	MCM3
MUELLER_PLURINET	MCM4
MUELLER_PLURINET	MCM5
MUELLER_PLURINET	MCM6
MUELLER_PLURINET	MNAT1
MUELLER_PLURINET	MPP6
MUELLER_PLURINET	MRE11
MUELLER_PLURINET	MRM3
MUELLER_PLURINET	MRPS12
MUELLER_PLURINET	MSH2
MUELLER_PLURINET	MSH3
MUELLER_PLURINET	MSH6
MUELLER_PLURINET	MT1G
MUELLER_PLURINET	MTHFD1
MUELLER_PLURINET	MUTYH
MUELLER_PLURINET	MYB
MUELLER_PLURINET	MYBBP1A
MUELLER_PLURINET	MYBL2
MUELLER_PLURINET	MYC
MUELLER_PLURINET	NACC1
MUELLER_PLURINET	NANOG
MUELLER_PLURINET	NCL
MUELLER_PLURINET	NFKBIB
MUELLER_PLURINET	NLE1
MUELLER_PLURINET	NME1
MUELLER_PLURINET	NME1-NME2
MUELLER_PLURINET	NOC2L
MUELLER_PLURINET	NOLC1
MUELLER_PLURINET	NOP56
MUELLER_PLURINET	NOP58
MUELLER_PLURINET	NPM1
MUELLER_PLURINET	NPPB
MUELLER_PLURINET	NTAQ1
MUELLER_PLURINET	NTHL1
MUELLER_PLURINET	NUDT1
MUELLER_PLURINET	NUP153
MUELLER_PLURINET	NUP50
MUELLER_PLURINET	ORC1
MUELLER_PLURINET	ORC2
MUELLER_PLURINET	ORC6
MUELLER_PLURINET	OTX2
MUELLER_PLURINET	PA2G4
MUELLER_PLURINET	PAK1
MUELLER_PLURINET	PAK3
MUELLER_PLURINET	PARP1
MUELLER_PLURINET	PASK
MUELLER_PLURINET	PBX1
MUELLER_PLURINET	PCNA
MUELLER_PLURINET	PCYT1B
MUELLER_PLURINET	PELP1
MUELLER_PLURINET	PFDN6
MUELLER_PLURINET	PFN1
MUELLER_PLURINET	PHB
MUELLER_PLURINET	PHC1
MUELLER_PLURINET	PHF10
MUELLER_PLURINET	PHGDH
MUELLER_PLURINET	PIAS2
MUELLER_PLURINET	PLPP2
MUELLER_PLURINET	PLSCR1
MUELLER_PLURINET	PMAIP1
MUELLER_PLURINET	PMF1
MUELLER_PLURINET	PNN
MUELLER_PLURINET	PNP
MUELLER_PLURINET	POLD1
MUELLER_PLURINET	POLD2
MUELLER_PLURINET	POLG2
MUELLER_PLURINET	POLQ
MUELLER_PLURINET	POLR1C
MUELLER_PLURINET	POLR1D
MUELLER_PLURINET	POP1
MUELLER_PLURINET	POP5
MUELLER_PLURINET	POP7
MUELLER_PLURINET	POU5F1
MUELLER_PLURINET	PPAN
MUELLER_PLURINET	PPID
MUELLER_PLURINET	PPM1B
MUELLER_PLURINET	PRMT5
MUELLER_PLURINET	PRNP
MUELLER_PLURINET	PSIP1
MUELLER_PLURINET	PSMA3
MUELLER_PLURINET	PSMA6
MUELLER_PLURINET	PSMD11
MUELLER_PLURINET	PSME3
MUELLER_PLURINET	PTMA
MUELLER_PLURINET	PTPN6
MUELLER_PLURINET	PXN
MUELLER_PLURINET	RAD51
MUELLER_PLURINET	RAD54L
MUELLER_PLURINET	RAD9A
MUELLER_PLURINET	RASL11B
MUELLER_PLURINET	RBM14
MUELLER_PLURINET	RBPMS
MUELLER_PLURINET	RCHY1
MUELLER_PLURINET	RECQL4
MUELLER_PLURINET	RFC2
MUELLER_PLURINET	RFC3
MUELLER_PLURINET	RFC4
MUELLER_PLURINET	RFC5
MUELLER_PLURINET	RMND5B
MUELLER_PLURINET	RND1
MUELLER_PLURINET	RPA1
MUELLER_PLURINET	RPA2
MUELLER_PLURINET	RPA3
MUELLER_PLURINET	RPP40
MUELLER_PLURINET	RUVBL1
MUELLER_PLURINET	SALL4
MUELLER_PLURINET	SEPHS1
MUELLER_PLURINET	SET
MUELLER_PLURINET	SIGLEC12
MUELLER_PLURINET	SIRT1
MUELLER_PLURINET	SLC19A1
MUELLER_PLURINET	SMARCAD1
MUELLER_PLURINET	SMARCC1
MUELLER_PLURINET	SMN1
MUELLER_PLURINET	SMNDC1
MUELLER_PLURINET	SNRPA
MUELLER_PLURINET	SNRPB
MUELLER_PLURINET	SNRPC
MUELLER_PLURINET	SNRPD1
MUELLER_PLURINET	SNRPE
MUELLER_PLURINET	SNRPF
MUELLER_PLURINET	SNRPN
MUELLER_PLURINET	SNURF
MUELLER_PLURINET	SOCS1
MUELLER_PLURINET	SP1
MUELLER_PLURINET	SPAG5
MUELLER_PLURINET	SRSF1
MUELLER_PLURINET	SRSF2
MUELLER_PLURINET	SRSF3
MUELLER_PLURINET	SSB
MUELLER_PLURINET	STIP1
MUELLER_PLURINET	STRBP
MUELLER_PLURINET	STX3
MUELLER_PLURINET	STXBP2
MUELLER_PLURINET	STXBP3
MUELLER_PLURINET	SUMO1
MUELLER_PLURINET	SUPT3H
MUELLER_PLURINET	SYNCRIP
MUELLER_PLURINET	TARBP2
MUELLER_PLURINET	TCERG1
MUELLER_PLURINET	TCOF1
MUELLER_PLURINET	TDGF1
MUELLER_PLURINET	TDP2
MUELLER_PLURINET	TGIF1
MUELLER_PLURINET	TK1
MUELLER_PLURINET	TMPO
MUELLER_PLURINET	TMSB4Y
MUELLER_PLURINET	TNFRSF8
MUELLER_PLURINET	TNNI3
MUELLER_PLURINET	TOE1
MUELLER_PLURINET	TP53
MUELLER_PLURINET	TPX2
MUELLER_PLURINET	TRAIP
MUELLER_PLURINET	TRIM28
MUELLER_PLURINET	TRIP13
MUELLER_PLURINET	TUBA3C
MUELLER_PLURINET	U2AF1
MUELLER_PLURINET	UNC119
MUELLER_PLURINET	UNG
MUELLER_PLURINET	VAMP8
MUELLER_PLURINET	VASP
MUELLER_PLURINET	WDR33
MUELLER_PLURINET	WDR77
MUELLER_PLURINET	WEE1
MUELLER_PLURINET	WRAP73
MUELLER_PLURINET	WRN
MUELLER_PLURINET	XRCC5
MUELLER_PLURINET	ZFP42
MUELLER_PLURINET	ZNF165
MUELLER_PLURINET	ZNF281
MUELLER_PLURINET	ZNF593
