# Supplementary material for: Positive correlation between transcriptomic stemness and PI3K/AKT/mTOR signaling scores in breast cancer, and a counterintuitive relationship with PIK3CA genotype
Source: PLoS Genet. 2021 Nov 11;17(11):e1009876. doi: 10.1371/journal.pgen.1009876 (PMC8584750; doi:10.1371/journal.pgen.1009876)
Supplement: S2 Table — (CSV) [file pgen.1009876.s004.csv]

gs_name	human_gene_symbol
HALLMARK_PI3K_AKT_MTOR_SIGNALING	ACACA
HALLMARK_PI3K_AKT_MTOR_SIGNALING	ACTR2
HALLMARK_PI3K_AKT_MTOR_SIGNALING	ACTR3
HALLMARK_PI3K_AKT_MTOR_SIGNALING	ADCY2
HALLMARK_PI3K_AKT_MTOR_SIGNALING	AKT1
HALLMARK_PI3K_AKT_MTOR_SIGNALING	AKT1S1
HALLMARK_PI3K_AKT_MTOR_SIGNALING	AP2M1
HALLMARK_PI3K_AKT_MTOR_SIGNALING	ARF1
HALLMARK_PI3K_AKT_MTOR_SIGNALING	ARHGDIA
HALLMARK_PI3K_AKT_MTOR_SIGNALING	ARPC3
HALLMARK_PI3K_AKT_MTOR_SIGNALING	ATF1
HALLMARK_PI3K_AKT_MTOR_SIGNALING	CAB39
HALLMARK_PI3K_AKT_MTOR_SIGNALING	CAB39L
HALLMARK_PI3K_AKT_MTOR_SIGNALING	CALR
HALLMARK_PI3K_AKT_MTOR_SIGNALING	CAMK4
HALLMARK_PI3K_AKT_MTOR_SIGNALING	CDK1
HALLMARK_PI3K_AKT_MTOR_SIGNALING	CDK2
HALLMARK_PI3K_AKT_MTOR_SIGNALING	CDK4
HALLMARK_PI3K_AKT_MTOR_SIGNALING	CDKN1A
HALLMARK_PI3K_AKT_MTOR_SIGNALING	CDKN1B
HALLMARK_PI3K_AKT_MTOR_SIGNALING	CFL1
HALLMARK_PI3K_AKT_MTOR_SIGNALING	CLTC
HALLMARK_PI3K_AKT_MTOR_SIGNALING	CSNK2B
HALLMARK_PI3K_AKT_MTOR_SIGNALING	CXCR4
HALLMARK_PI3K_AKT_MTOR_SIGNALING	DAPP1
HALLMARK_PI3K_AKT_MTOR_SIGNALING	DDIT3
HALLMARK_PI3K_AKT_MTOR_SIGNALING	DUSP3
HALLMARK_PI3K_AKT_MTOR_SIGNALING	E2F1
HALLMARK_PI3K_AKT_MTOR_SIGNALING	ECSIT
HALLMARK_PI3K_AKT_MTOR_SIGNALING	EGFR
HALLMARK_PI3K_AKT_MTOR_SIGNALING	EIF4E
HALLMARK_PI3K_AKT_MTOR_SIGNALING	FASLG
HALLMARK_PI3K_AKT_MTOR_SIGNALING	FGF17
HALLMARK_PI3K_AKT_MTOR_SIGNALING	FGF22
HALLMARK_PI3K_AKT_MTOR_SIGNALING	FGF6
HALLMARK_PI3K_AKT_MTOR_SIGNALING	GNA14
HALLMARK_PI3K_AKT_MTOR_SIGNALING	GNGT1
HALLMARK_PI3K_AKT_MTOR_SIGNALING	GRB2
HALLMARK_PI3K_AKT_MTOR_SIGNALING	GRK2
HALLMARK_PI3K_AKT_MTOR_SIGNALING	GSK3B
HALLMARK_PI3K_AKT_MTOR_SIGNALING	HRAS
HALLMARK_PI3K_AKT_MTOR_SIGNALING	HSP90B1
HALLMARK_PI3K_AKT_MTOR_SIGNALING	IL2RG
HALLMARK_PI3K_AKT_MTOR_SIGNALING	IL4
HALLMARK_PI3K_AKT_MTOR_SIGNALING	IRAK4
HALLMARK_PI3K_AKT_MTOR_SIGNALING	ITPR2
HALLMARK_PI3K_AKT_MTOR_SIGNALING	LCK
HALLMARK_PI3K_AKT_MTOR_SIGNALING	MAP2K3
HALLMARK_PI3K_AKT_MTOR_SIGNALING	MAP2K6
HALLMARK_PI3K_AKT_MTOR_SIGNALING	MAP3K7
HALLMARK_PI3K_AKT_MTOR_SIGNALING	MAPK1
HALLMARK_PI3K_AKT_MTOR_SIGNALING	MAPK10
HALLMARK_PI3K_AKT_MTOR_SIGNALING	MAPK8
HALLMARK_PI3K_AKT_MTOR_SIGNALING	MAPK9
HALLMARK_PI3K_AKT_MTOR_SIGNALING	MAPKAP1
HALLMARK_PI3K_AKT_MTOR_SIGNALING	MKNK1
HALLMARK_PI3K_AKT_MTOR_SIGNALING	MKNK2
HALLMARK_PI3K_AKT_MTOR_SIGNALING	MYD88
HALLMARK_PI3K_AKT_MTOR_SIGNALING	NCK1
HALLMARK_PI3K_AKT_MTOR_SIGNALING	NFKBIB
HALLMARK_PI3K_AKT_MTOR_SIGNALING	NGF
HALLMARK_PI3K_AKT_MTOR_SIGNALING	NOD1
HALLMARK_PI3K_AKT_MTOR_SIGNALING	PAK4
HALLMARK_PI3K_AKT_MTOR_SIGNALING	PDK1
HALLMARK_PI3K_AKT_MTOR_SIGNALING	PFN1
HALLMARK_PI3K_AKT_MTOR_SIGNALING	PIK3R3
HALLMARK_PI3K_AKT_MTOR_SIGNALING	PIKFYVE
HALLMARK_PI3K_AKT_MTOR_SIGNALING	PIN1
HALLMARK_PI3K_AKT_MTOR_SIGNALING	PITX2
HALLMARK_PI3K_AKT_MTOR_SIGNALING	PLA2G12A
HALLMARK_PI3K_AKT_MTOR_SIGNALING	PLCB1
HALLMARK_PI3K_AKT_MTOR_SIGNALING	PLCG1
HALLMARK_PI3K_AKT_MTOR_SIGNALING	PPP1CA
HALLMARK_PI3K_AKT_MTOR_SIGNALING	PPP2R1B
HALLMARK_PI3K_AKT_MTOR_SIGNALING	PRKAA2
HALLMARK_PI3K_AKT_MTOR_SIGNALING	PRKAG1
HALLMARK_PI3K_AKT_MTOR_SIGNALING	PRKAR2A
HALLMARK_PI3K_AKT_MTOR_SIGNALING	PRKCB
HALLMARK_PI3K_AKT_MTOR_SIGNALING	PTEN
HALLMARK_PI3K_AKT_MTOR_SIGNALING	PTPN11
HALLMARK_PI3K_AKT_MTOR_SIGNALING	RAC1
HALLMARK_PI3K_AKT_MTOR_SIGNALING	RAF1
HALLMARK_PI3K_AKT_MTOR_SIGNALING	RALB
HALLMARK_PI3K_AKT_MTOR_SIGNALING	RIPK1
HALLMARK_PI3K_AKT_MTOR_SIGNALING	RIT1
HALLMARK_PI3K_AKT_MTOR_SIGNALING	RPS6KA1
HALLMARK_PI3K_AKT_MTOR_SIGNALING	RPS6KA3
HALLMARK_PI3K_AKT_MTOR_SIGNALING	RPTOR
HALLMARK_PI3K_AKT_MTOR_SIGNALING	SFN
HALLMARK_PI3K_AKT_MTOR_SIGNALING	SLA
HALLMARK_PI3K_AKT_MTOR_SIGNALING	SLC2A1
HALLMARK_PI3K_AKT_MTOR_SIGNALING	SMAD2
HALLMARK_PI3K_AKT_MTOR_SIGNALING	SQSTM1
HALLMARK_PI3K_AKT_MTOR_SIGNALING	STAT2
HALLMARK_PI3K_AKT_MTOR_SIGNALING	TBK1
HALLMARK_PI3K_AKT_MTOR_SIGNALING	THEM4
HALLMARK_PI3K_AKT_MTOR_SIGNALING	TIAM1
HALLMARK_PI3K_AKT_MTOR_SIGNALING	TNFRSF1A
HALLMARK_PI3K_AKT_MTOR_SIGNALING	TRAF2
HALLMARK_PI3K_AKT_MTOR_SIGNALING	TRIB3
HALLMARK_PI3K_AKT_MTOR_SIGNALING	TSC2
HALLMARK_PI3K_AKT_MTOR_SIGNALING	UBE2D3
HALLMARK_PI3K_AKT_MTOR_SIGNALING	UBE2N
HALLMARK_PI3K_AKT_MTOR_SIGNALING	VAV3
HALLMARK_PI3K_AKT_MTOR_SIGNALING	YWHAB
